# Supplementary material for: New species of Plectrocnemia and Nyctiophylax (Trichoptera, Polycentropodidae) from China
Source: Zookeys. 2012 Feb 10;(169):39–59. doi: 10.3897/zookeys.169.1827 (PMC3278814; doi:10.3897/zookeys.169.1827)
Supplement: XML Treatment for Plectrocnemia verticalis [file zookeys.169.1827-treatment1.xml]

<!DOCTYPE tp:taxon-treatment
  PUBLIC "-//TaxonX//DTD Taxonomic Treatment Publishing DTD v0 20100105//EN" "tax-treatment-NSO.dtd">
<tp:taxon-treatment xmlns:tp="http://www.plazi.org/taxpub"><tp:treatment-meta><mixed-citation publication-type="journal"><person-group><name><surname>Morse</surname><given-names>John C.</given-names></name><name><surname>Zhong</surname><given-names>Hua</given-names></name><name><surname>Yang</surname><given-names>Lian-fang</given-names></name></person-group><article-title>New species of 
                    <italic>Plectrocnemia</italic> and 
                    <italic>Nyctiophylax</italic> (Trichoptera, Polycentropodidae) from China
                </article-title><source>Zookeys</source><day>10</day><month>2</month><year>2012</year><volume>2012</volume><issue>169</issue><fpage>39</fpage><lpage>59</lpage><pub-id pub-id-type="doi">10.3897/zookeys.169.1827</pub-id></mixed-citation></tp:treatment-meta><tp:nomenclature><tp:taxon-name>
                        <tp:taxon-name-part taxon-name-part-type="genus">Plectrocnemia</tp:taxon-name-part>
                        <tp:taxon-name-part taxon-name-part-type="species">verticalis</tp:taxon-name-part>
                    <object-id xmlns:xlink="http://www.w3.org/1999/xlink" xlink:type="simple">urn:lsid:zoobank.org:act:606DA6D6-74FA-4282-92F1-692E79B9139B</object-id>
                    <object-id xmlns:xlink="http://www.w3.org/1999/xlink" xlink:type="simple">http://species-id.net/wiki/Plectrocnemia_verticalis</object-id>
                    </tp:taxon-name><tp:taxon-authority>Morse, Zhong &amp; Yang</tp:taxon-authority><tp:taxon-status xmlns:xlink="http://www.w3.org/1999/xlink" xlink:type="simple">sp. n.</tp:taxon-status><xref ref-type="fig" rid="F1">Fig. 1</xref><tp:nomenclature-citation-list><tp:nomenclature-citation><tp:taxon-name>Plectrocnemia verticalis</tp:taxon-name><comment><xref ref-type="bibr" rid="B7">Li 1998</xref>: 51–52, figs 3.7–3.9, <italic>nomen nudum</italic>.</comment></tp:nomenclature-citation></tp:nomenclature-citation-list></tp:nomenclature><tp:treatment-sec sec-type="Type material"><title>Type material.</title><p>Holotype male, PRC, Yun-nan Province, Ji-ping County, Kun-he Village, 10 km N of A-de-bo Township, <named-content xmlns:xlink="http://www.w3.org/1999/xlink" content-type="dwc:verbatimCoordinates" xlink:type="simple">22.80°N, 103.30°E</named-content>, 1350 m elevation, 19-vii-1990, collected by Li You-wen, Ke Xin; deposited in NAU.</p></tp:treatment-sec><tp:treatment-sec sec-type="Diagnosis"><title>Diagnosis.</title><p>The male genitalia of the species are somewhat similar to those of <italic><tp:taxon-name>Plectrocnemia banksi</tp:taxon-name></italic> Fischer, 1962, in that each preanal appendage has a dorsal process and the inferior appendages are concave on their subapicomesal margins. However, the preanal appendages are somewhat crescentic in lateral view and the apex of the lower arm of each preanal appendage is acute with a hairy wart on the ventral margin near the middle in the new species, characters which are unique in the genus.</p></tp:treatment-sec><tp:treatment-sec sec-type="Description"><title>Description of adult male:</title><p>Color of unique (holotype) specimen in alcohol generally yellowish brown. Length of body with folded wings: 7.0 mm.</p><p>Male genitalia: Tergum IX semi-membranous, with pair of setose patches posteriorly; sternum IX with anteromesal margin convex and posteromesal margin deeply excised except for small, median, triangular protrusion (<xref ref-type="fig" rid="F1">Fig. 1B</xref>), posterolateral margins each with triangular incision at 1/3rd distance from dorsal margin (<xref ref-type="fig" rid="F1">Fig. 1A</xref>). Tergum X semi-sclerotized, broadly trapezoidal, and with base covered by tergum IX in dorsal view (<xref ref-type="fig" rid="F1">Fig. 1C</xref>). Intermediate appendages, set basolaterally from X, each slender, curved posterodorsad, forked in distal half, with longer ventral branch bearing long, apical seta (<xref ref-type="fig" rid="F1">Figs 1A, 1C, 1D</xref>). Preanal appendages somewhat crescentic in lateral view (<xref ref-type="fig" rid="F1">Fig. 1A</xref>); each with slender, setose dorsal process directed posterad and shorter than tergum X; lower branch longer than tergum X and shorter than inferior appendages, with hairy wart on ventral margin near middle and with apex acute; ventrobasal branch of each preanal appendage vertical, thick, and thumb-like. Subphallic sclerite absent. Inferior appendages sclerotized, each compressed, broadly foliaceous, tapering from middle to apex in lateral view (<xref ref-type="fig" rid="F1">Fig. 1A</xref>); in ventral view (<xref ref-type="fig" rid="F1">Fig. 1B</xref>) densely covered with short, stout setae and concave mesally on distal 1/3rd, each with small mound basomesally. Phallus (<xref ref-type="fig" rid="F1">Fig. 1E</xref>) tube-like, with pair of lanciform projections arising subapicoventrally and exceeding apex of phallic tube, each with row of ventral hairs; without paramere spines or internal phallic sclerites..</p></tp:treatment-sec><tp:treatment-sec sec-type="Female and immature stages"><title>Female and immature stages.</title><p>Unknown.</p><fig id="F1" position="float" orientation="portrait"><label>Figure 1.</label><caption><p><italic><tp:taxon-name>Plectrocnemia verticalis</tp:taxon-name></italic> Morse, Zhong &amp; Yang, sp. n., male genitalia. <bold>1A</bold> left lateral view  <bold>1B</bold> ventral view <bold>1C</bold> dorsal view <bold>1D</bold> tergum X, ventral view <bold>1E</bold> phallus, ventral view. d.pro.pre.app. = dorsal process of a preanal appendage; inf.app. = inferior appendage; int.app. = intermediate appendage; pha. = phallus; pre.app. = preanal appendage; s.IX = sternum IX; t.IX = tergum IX; t.X = tergum X; v.b.pre.app. = ventrobasal branch of preanal appendage.</p></caption><graphic xmlns:xlink="http://www.w3.org/1999/xlink" xlink:href="ZooKeys-169-039-g001.jpg" position="float" orientation="portrait" xlink:type="simple"/></fig></tp:treatment-sec><tp:treatment-sec sec-type="Etymology"><title>Etymology:</title><p><italic>Verticalis</italic>, Latin adjective, “vertical,” referring to the vertical ventrobasal branch of each preanal appendage.</p></tp:treatment-sec><tp:treatment-sec sec-type="Distribution"><title>Distribution.</title><p>Oriental Biogeographic Region, China (Yun-nan). The species, known only from the holotype, has been found only at the type location in southern Yun-nan Province.</p></tp:treatment-sec><ref-list><ref id="B7"><mixed-citation xmlns:xlink="http://www.w3.org/1999/xlink" xlink:type="simple"><person-group><name name-style="western"><surname>Li</surname><given-names>Y</given-names></name></person-group> (<year>1998</year>)<source> A revision of Chinese Ecnomidae, Dipseudopsidae, Polycentropodidae and Psychomyiidae (Insecta: Trichoptera, Hydropsychoidea) and the biogeography of Chinese caddisflies.</source><publisher-name>PhD dissertation, Clemson University, Clemson, South Carolina</publisher-name>, <publisher-loc>USA</publisher-loc>, <lpage>560</lpage> pp.</mixed-citation></ref></ref-list></tp:taxon-treatment>
