# Supplementary material for: New species of Plectrocnemia and Nyctiophylax (Trichoptera, Polycentropodidae) from China
Source: Zookeys. 2012 Feb 10;(169):39–59. doi: 10.3897/zookeys.169.1827 (PMC3278814; doi:10.3897/zookeys.169.1827)
Supplement: XML Treatment for Plectrocnemia acuminata [file zookeys.169.1827-treatment2.xml]

<!DOCTYPE tp:taxon-treatment
  PUBLIC "-//TaxonX//DTD Taxonomic Treatment Publishing DTD v0 20100105//EN" "tax-treatment-NSO.dtd">
<tp:taxon-treatment xmlns:tp="http://www.plazi.org/taxpub"><tp:treatment-meta><mixed-citation publication-type="journal"><person-group><name><surname>Morse</surname><given-names>John C.</given-names></name><name><surname>Zhong</surname><given-names>Hua</given-names></name><name><surname>Yang</surname><given-names>Lian-fang</given-names></name></person-group><article-title>New species of 
                    <italic>Plectrocnemia</italic> and 
                    <italic>Nyctiophylax</italic> (Trichoptera, Polycentropodidae) from China
                </article-title><source>Zookeys</source><day>10</day><month>2</month><year>2012</year><volume>2012</volume><issue>169</issue><fpage>39</fpage><lpage>59</lpage><pub-id pub-id-type="doi">10.3897/zookeys.169.1827</pub-id></mixed-citation></tp:treatment-meta><tp:nomenclature><tp:taxon-name>
                        <tp:taxon-name-part taxon-name-part-type="genus">Plectrocnemia</tp:taxon-name-part>
                        <tp:taxon-name-part taxon-name-part-type="species">acuminata</tp:taxon-name-part>
                    <object-id xmlns:xlink="http://www.w3.org/1999/xlink" xlink:type="simple">urn:lsid:zoobank.org:act:35C1A91C-B319-4B05-AAF6-7D12FA4C245C</object-id>
                    <object-id xmlns:xlink="http://www.w3.org/1999/xlink" xlink:type="simple">http://species-id.net/wiki/Plectrocnemia_acuminata</object-id>
                    </tp:taxon-name><tp:taxon-authority>Morse, Zhong &amp; Yang</tp:taxon-authority><tp:taxon-status xmlns:xlink="http://www.w3.org/1999/xlink" xlink:type="simple">sp. n.</tp:taxon-status><xref ref-type="fig" rid="F2">Fig. 2</xref><tp:nomenclature-citation-list><tp:nomenclature-citation><tp:taxon-name>Plectrocnemia acuminata</tp:taxon-name><comment><xref ref-type="bibr" rid="B7">Li 1998</xref>: 54–55, figs 3.13–3.15, <italic>nomen nudum</italic>.</comment></tp:nomenclature-citation></tp:nomenclature-citation-list></tp:nomenclature><tp:treatment-sec sec-type="Type specimens"><title>Type specimens.</title><p>Holotype male, PRC, Si-chuan Province, Mt. Qing-cheng, Wei-jiang River, 32 km SW of Guan County (now, Du-jiang-yan City), <named-content xmlns:xlink="http://www.w3.org/1999/xlink" content-type="dwc:verbatimCoordinates" xlink:type="simple">31.00°N, 103.60°E</named-content>,<!--PageBreak--> 930 m elevation, 20-vi-1990, collected by JC Morse, Yang Lian-fang, Li You-wen; deposited in NAU.</p><p>Paratypes: PRC, Si-chuan Province: same data as hololype, 3 males (CUAC); Ya-an, Zhou-gong Stream branches, alt. 600–800 m elevation, 08-vi-1996, coll. Wang Bei-xin, 9 males (NAU); Mei-gu County, Mei-gu Da-feng-ding National Nature Preserve, Shu-wo-xiang village, Cha-cha-ku Stream, 8.3 km E of Long-wo, <named-content xmlns:xlink="http://www.w3.org/1999/xlink" content-type="dwc:verbatimCoordinates" xlink:type="simple">28.7603°N, 103.2471°E</named-content>, 1671 m elevation, 06-vii-2005, Coll. Sun Chang-hai, 1 male (NAU).</p><p>PRC, An-hui Province: Yang-jia-tan, Feng-yuan-shui Stream, Xi-xian County, <named-content xmlns:xlink="http://www.w3.org/1999/xlink" content-type="dwc:verbatimCoordinates" xlink:type="simple">29.90°N, 118.45°E</named-content>, 215 m elevation, 24-v-1992, collected by JC Morse, Sun Chang-hai, 4 males (NAU).</p></tp:treatment-sec><tp:treatment-sec sec-type="Diagnosis"><title>Diagnosis.</title><p>The male genitalia of this species are very similar to those of <italic><tp:taxon-name>Plectrocnemia munitalis</tp:taxon-name></italic> Mey, 1996 in the apically acute preanal appendages and in the presence of a hooked basodorsal process on each inferior appendage. However, the intermediate appendages of segment X are slender, longer than the inferior appendages in <italic><tp:taxon-name>Plectrocnemia munitalis</tp:taxon-name></italic>, but much shorter, and forming irregular, broad plates each with an acute posterior projection directed dorsolaterad in the new species.</p></tp:treatment-sec><tp:treatment-sec sec-type="Description"><title>Description of adult male:</title><p>Head and thorax dark brown with antennae and warts yellowish brown, forewings light brown. Length of body with folded wings: 7.0 – 9.0 mm. (n = 10).</p><p>Male genitalia. Highly sclerotized. Tergum IX fused basally with broader tergum X, with posterior margin narrower than anterior margin in dorsal view (<xref ref-type="fig" rid="F2">Fig. 2C</xref>); sternum IX with anteromesal margin concave (<xref ref-type="fig" rid="F2">Fig. 2B</xref>), anterolateral margins broadly protruding cephalad at middle, posterolateral margins sinuate (<xref ref-type="fig" rid="F2">Fig. 2A</xref>). Intermediate appendages each short, irregularly broad plate beneath and beside tergum X, with acute posterior projection directed dorsolaterad (<xref ref-type="fig" rid="F2">Figs 2A, 2C</xref>). Preanal appendages nearly twice as long as tergum X and inferior appendages, each cylindrical, with distal portion narrowing more or less evenly to acute apex, evenly curved mesad, with small conical ventrobasal projection and with short lobe projecting posterolaterad from its lateral surface near middle; ventral subphallic sclerite absent (<xref ref-type="fig" rid="F2">Figs 2A, 2C</xref>). Inferior appendages depressed (flattened dorsoventrally), each evenly broad at basal half with lateral margin of distal half shallowly excised (<xref ref-type="fig" rid="F2">Fig. 2B</xref>); basodorsal process of each inferior appendage slender, hooked dorsomesad (<xref ref-type="fig" rid="F2">Figs 2B, 2A</xref>); basal setose lobe on dorsal base of each inferior appendage rounded (<xref ref-type="fig" rid="F2">Fig. 2A</xref>), both basodorsal process and basal setose lobe hidden within segment IX. Phallus with long and broad phallobase somewhat constricted subapically; sclerotized ring near middle of phallus about 1/4th as long as phallobase; phallicata constricted subbasally, membranous apically, with pair of thin, short phallotremal sclerites visible from dorsal view (<xref ref-type="fig" rid="F2">Fig. 2D</xref>).</p></tp:treatment-sec><tp:treatment-sec sec-type="Female and immature stages"><title>Female and immature stages.</title><p>Unknown.</p><fig id="F2" position="float" orientation="portrait"><label>Figure 2.</label><caption><p><italic><tp:taxon-name>Plectrocnemia acuminata</tp:taxon-name></italic> Morse, Zhong &amp; Yang, sp. n., male genitalia. <bold>2A</bold> left lateral view  <bold>2B</bold> ventral view <bold>2C</bold> dorsal view <bold>2D</bold> phallus, dorsal view. b.d.pro.inf.app. = basodorsal process of an inferior appendage; b.s.lob. = basomesal setose lobe of an inferior appendage; inf.app. = inferior appendage; int.app. = intermediate appendage; pha. = phallus; phtrl. scl. = phallotremal sclerite; pre.app. = preanal appendage; s.IX = sternum IX; t.IX = tergum IX; t.X = tergum X.</p></caption><graphic xmlns:xlink="http://www.w3.org/1999/xlink" xlink:href="ZooKeys-169-039-g002.jpg" position="float" orientation="portrait" xlink:type="simple"/></fig></tp:treatment-sec><tp:treatment-sec sec-type="Etymology"><title>Etymology.</title><p><italic>Acuminata</italic>, Latin adjective, “narrowed,” referring to the distal portion of each preanal appendage gradually narrowing to an acute apex.</p></tp:treatment-sec><tp:treatment-sec sec-type="Distribution"><title>Distribution.</title><p>Oriental Biogeographic Region, China (Si-chuan, An-hui).</p></tp:treatment-sec><ref-list><ref id="B7"><mixed-citation xmlns:xlink="http://www.w3.org/1999/xlink" xlink:type="simple"><person-group><name name-style="western"><surname>Li</surname><given-names>Y</given-names></name></person-group> (<year>1998</year>)<source> A revision of Chinese Ecnomidae, Dipseudopsidae, Polycentropodidae and Psychomyiidae (Insecta: Trichoptera, Hydropsychoidea) and the biogeography of Chinese caddisflies.</source><publisher-name>PhD dissertation, Clemson University, Clemson, South Carolina</publisher-name>, <publisher-loc>USA</publisher-loc>, <lpage>560</lpage> pp.</mixed-citation></ref></ref-list></tp:taxon-treatment>
