# Supplementary material for: New species of Plectrocnemia and Nyctiophylax (Trichoptera, Polycentropodidae) from China
Source: Zookeys. 2012 Feb 10;(169):39–59. doi: 10.3897/zookeys.169.1827 (PMC3278814; doi:10.3897/zookeys.169.1827)
Supplement: XML Treatment for Plectrocnemia qianshanensis [file zookeys.169.1827-treatment4.xml]

<!DOCTYPE tp:taxon-treatment
  PUBLIC "-//TaxonX//DTD Taxonomic Treatment Publishing DTD v0 20100105//EN" "tax-treatment-NSO.dtd">
<tp:taxon-treatment xmlns:tp="http://www.plazi.org/taxpub"><tp:treatment-meta><mixed-citation publication-type="journal"><person-group><name><surname>Morse</surname><given-names>John C.</given-names></name><name><surname>Zhong</surname><given-names>Hua</given-names></name><name><surname>Yang</surname><given-names>Lian-fang</given-names></name></person-group><article-title>New species of 
                    <italic>Plectrocnemia</italic> and 
                    <italic>Nyctiophylax</italic> (Trichoptera, Polycentropodidae) from China
                </article-title><source>Zookeys</source><day>10</day><month>2</month><year>2012</year><volume>2012</volume><issue>169</issue><fpage>39</fpage><lpage>59</lpage><pub-id pub-id-type="doi">10.3897/zookeys.169.1827</pub-id></mixed-citation></tp:treatment-meta><tp:nomenclature><tp:taxon-name>
                        <tp:taxon-name-part taxon-name-part-type="genus">Plectrocnemia</tp:taxon-name-part>
                        <tp:taxon-name-part taxon-name-part-type="species">qianshanensis</tp:taxon-name-part>
                    <object-id xmlns:xlink="http://www.w3.org/1999/xlink" xlink:type="simple">urn:lsid:zoobank.org:act:BFF78E8A-CBF8-4513-8846-5A63FCC47BB8</object-id>
                    <object-id xmlns:xlink="http://www.w3.org/1999/xlink" xlink:type="simple">http://species-id.net/wiki/Plectrocnemia_qianshanensis</object-id>
                    </tp:taxon-name><tp:taxon-authority>Morse, Zhong &amp; Yang</tp:taxon-authority><tp:taxon-status xmlns:xlink="http://www.w3.org/1999/xlink" xlink:type="simple">sp. n.</tp:taxon-status><xref ref-type="fig" rid="F4">Fig. 4</xref><tp:nomenclature-citation-list><tp:nomenclature-citation><tp:taxon-name>Plectrocnemia qianshanensis</tp:taxon-name><comment><xref ref-type="bibr" rid="B7">Li 1998</xref>: 68–69, figs 3.56–3.59, <italic>nomen nudum</italic>.</comment></tp:nomenclature-citation></tp:nomenclature-citation-list></tp:nomenclature><tp:treatment-sec sec-type="Type material"><title>Type material.</title><p>Holotype male, PRC, Jiang-xi Province, Qian-shan County, Shi-long, <named-content xmlns:xlink="http://www.w3.org/1999/xlink" content-type="dwc:verbatimCoordinates" xlink:type="simple">27.20°N, 114.08°E</named-content>, 24-vii-1993, collected by Lu Liang; deposited in NAU.</p><!--PageBreak--></tp:treatment-sec><tp:treatment-sec sec-type="Paratypes"><title>Paratypes.</title><p>PRC, Jiang-xi Province: Mt. Jiu-lian National Nature Preserve, confluence of Huang-niu-shi &amp; Da-shui-keng Streams, 1.2 km SE of Dun-tou Village, <named-content xmlns:xlink="http://www.w3.org/1999/xlink" content-type="dwc:verbatimCoordinates" xlink:type="simple">24.5256°N, 114.4225°E</named-content>, 546 m elevation, 09-vi-2005, Coll. Sun Chang-hai, 2 males (NAU).</p><p>PRC, An-hui Province: Qi-men County, <named-content xmlns:xlink="http://www.w3.org/1999/xlink" content-type="dwc:verbatimCoordinates" xlink:type="simple">29.8°N, 117.7°E</named-content>, Peng-long Township, Yang Village, 122 km on Provincial Road, 25-viii-2002, Coll. Hu Ben-jin, Lu Shuang, 1 male (NAU).</p><p>PRC, Shaan-xi Province: Fu-ping County, Long-cao-ping Village, 1100 m elevation, 03-vi-1998, coll. Sun Chang-hai, 1 male (NAU).</p></tp:treatment-sec><tp:treatment-sec sec-type="Diagnosis"><title>Diagnosis.</title><p>The male genitalia of this species are similar to those of <italic><tp:taxon-name>Plectrocnemia plicata</tp:taxon-name></italic> and <italic><tp:taxon-name>Plectrocnemia wui</tp:taxon-name></italic> in the shape of the posterolateral margins of sternum IX, with a conspicuous division at the middle, in the inferior appendages being broad and truncate in lateral view. However, in this new species, although the preanal appendages are narrow and parallel-sided as in <italic><tp:taxon-name>Plectrocnemia cryptoparamere</tp:taxon-name></italic>, these appendages are distinctly shorter than tergum X (subequal in the other 3 species). The posterior dorsolateral <!--PageBreak-->corners of sternum IX are rounded on each side in this species (blunt and rectilinear in <italic><tp:taxon-name>Plectrocnemia plicata</tp:taxon-name></italic> and <italic><tp:taxon-name>Plectrocnemia wui</tp:taxon-name></italic>, acute in <italic><tp:taxon-name>Plectrocnemia cryptoparamere</tp:taxon-name></italic>). A subphallic sclerite is present in this new species (absent in the other 3 species). Like <italic><tp:taxon-name>Plectrocnemia cryptoparamere</tp:taxon-name></italic>, the ventromesal process of each inferior appendage is triangular in ventral view and broadly connected basally with the body of the appendage (digitate and deeply separated from the body of the appendage in <italic><tp:taxon-name>Plectrocnemia plicata</tp:taxon-name></italic> and <italic><tp:taxon-name>Plectrocnemia wui</tp:taxon-name></italic>), but the main body of each inferior appendage is apically truncate in ventral view in this species (rounded in the other 3 species). As in <italic><tp:taxon-name>Plectrocnemia plicata</tp:taxon-name></italic> and <italic><tp:taxon-name>Plectrocnemia wui</tp:taxon-name></italic>, the phallus of this species bears paramere spines (parameres are lacking in <italic><tp:taxon-name>Plectrocnemia cryptoparamere</tp:taxon-name></italic>). The new species has the mesoventral process of each preanal appendage forked (unforked in the other 3 species).</p></tp:treatment-sec><tp:treatment-sec sec-type="Description"><title>Description of adult male.</title><p>Head brown with antennae and palpi pale yellow, pronotum light brown, meso- and metanota brown with yellowish warts, forewings greyish brown. Length of body with folded wings: 6.0–6.5 mm. (n=4).</p><p>Male genitalia. Tergum IX semimembranous apically, fused with semimembranous tergum X (t.X), these fused terga as long as inferior appendages (<xref ref-type="fig" rid="F4">Figs 4A, 4C</xref>). In ventral view (<xref ref-type="fig" rid="F4">Fig. 4B</xref>) anteromesal margin of sternum IX narrowly excised, posteromesal margin broadly excised; in lateral view (<xref ref-type="fig" rid="F4">Fig. 4A</xref>) sternum IX subtriangular, anterior margin broadly rounded and projecting anterad; posterior margin sinuate, with upper half protruding posterad beyond lower half. Intermediate appendages absent. Preanal appendages slightly shorter than fused terga IX and X, about 4 times as long as wide in lateral view (<xref ref-type="fig" rid="F4">Fig. 4A</xref>), each parallel-sided, with rounded apex; mesoventral process of each preanal appendage heavily sclerotized, divided into upper and lower branches at middle and both curved dorsad, with upper branch nearly vertical and apically blunt in lateral view, lower branch slightly more slender and acute, and exceeding slightly beyond apex of preanal appendages; subphallic sclerite long, its paired apices almost reaching tips of inferior appendages in lateral view, in caudal view (<xref ref-type="fig" rid="F4">Fig. 4E</xref>) united basomesally with each other, each with setose, thumb-like apex directed caudolaterad. Inferior appendages each about 1.5 times as long as its mid width, narrowed at base and with distal margin broad and sinuously truncate in lateral view (<xref ref-type="fig" rid="F4">Fig. 4A</xref>); in ventral view (<xref ref-type="fig" rid="F4">Fig. 4B</xref>) ventromesal process of each inferior appendage quadrate, with mesal end covered with tiny teeth (<xref ref-type="fig" rid="F4">Figs 4B, 4D</xref>); vertical mesal plate with basal digitate process (dig.pro.) conspicuous, slender, simple, hooked laterad; in caudal view (<xref ref-type="fig" rid="F4">Fig. 4D</xref>) mesal plate well developed with 2 stout apicodorsal setae on elongate process, and additionally with 1 short, blunt, setose lobe between elongate process and basal digitate process. Phallus with broad phallobase, more-slender and parallel-sided phallicata, pair of long, paramere spines (para.); pair of phallotremal sclerites (or phallic sclerites) slender, about as long as phallicata (<xref ref-type="fig" rid="F4">Fig. 4F</xref>).</p></tp:treatment-sec><tp:treatment-sec sec-type="Female and immature stages"><title>Female and immature stages.</title><p>Unknown.</p><fig id="F4" position="float" orientation="portrait"><label>Figure 4.</label><caption><p><italic><tp:taxon-name>Plectrocnemia qianshanensis</tp:taxon-name></italic> Morse, Zhong &amp; Yang, sp. n., male genitalia. <bold>4A</bold> left lateral view <bold>4B</bold> ventral view <bold>4C</bold> dorsal view <bold>4D</bold> right inferior appendage, caudal view <bold>4E</bold> subphallic sclerite, caudal view <bold>4F</bold> phallus, left lateral view. ap.s. = apical setae of mesal plate of an inferior appendage; dig.pro. = digitate process of a mesal plate of an inferior appendage; inf.app. = inferior appendage; mes.pl. = mesal plate of an inferior appendage; m.v.pro.pre.app. = mesoventral process of a preanal appendage; para. = paramere; ph.b. = phallobase; ph.c. = phallicata; phtrl. scl. = phallotremal sclerite; pre.app. = preanal appendage; s.IX = sternum IX; sph.s. = subphallic sclerite; t.IX = tergum IX; t.X = tergum X; v.m.pro.inf.app. = ventromesal process of an inferior appendage.</p></caption><graphic xmlns:xlink="http://www.w3.org/1999/xlink" xlink:href="ZooKeys-169-039-g004.jpg" position="float" orientation="portrait" xlink:type="simple"/></fig></tp:treatment-sec><tp:treatment-sec sec-type="Etymology"><title>Etymology.</title><p>The species is named after the holotype locality.</p></tp:treatment-sec><tp:treatment-sec sec-type="Distribution"><title>Distribution.</title><p>East Palearctic and Oriental Biogeographic Regions, China (Jiang-xi, An-hui, Shaan-xi).</p><!--PageBreak--></tp:treatment-sec><ref-list><ref id="B7"><mixed-citation xmlns:xlink="http://www.w3.org/1999/xlink" xlink:type="simple"><person-group><name name-style="western"><surname>Li</surname><given-names>Y</given-names></name></person-group> (<year>1998</year>)<source> A revision of Chinese Ecnomidae, Dipseudopsidae, Polycentropodidae and Psychomyiidae (Insecta: Trichoptera, Hydropsychoidea) and the biogeography of Chinese caddisflies.</source><publisher-name>PhD dissertation, Clemson University, Clemson, South Carolina</publisher-name>, <publisher-loc>USA</publisher-loc>, <lpage>560</lpage> pp.</mixed-citation></ref></ref-list></tp:taxon-treatment>
