# Supplementary material for: New species of Plectrocnemia and Nyctiophylax (Trichoptera, Polycentropodidae) from China
Source: Zookeys. 2012 Feb 10;(169):39–59. doi: 10.3897/zookeys.169.1827 (PMC3278814; doi:10.3897/zookeys.169.1827)
Supplement: XML Treatment for Nyctiophylax (Nyctiophylax) senticosus [file zookeys.169.1827-treatment5.xml]

<!DOCTYPE tp:taxon-treatment
  PUBLIC "-//TaxonX//DTD Taxonomic Treatment Publishing DTD v0 20100105//EN" "tax-treatment-NSO.dtd">
<tp:taxon-treatment xmlns:tp="http://www.plazi.org/taxpub"><tp:treatment-meta><mixed-citation publication-type="journal"><person-group><name><surname>Morse</surname><given-names>John C.</given-names></name><name><surname>Zhong</surname><given-names>Hua</given-names></name><name><surname>Yang</surname><given-names>Lian-fang</given-names></name></person-group><article-title>New species of 
                    <italic>Plectrocnemia</italic> and 
                    <italic>Nyctiophylax</italic> (Trichoptera, Polycentropodidae) from China
                </article-title><source>Zookeys</source><day>10</day><month>2</month><year>2012</year><volume>2012</volume><issue>169</issue><fpage>39</fpage><lpage>59</lpage><pub-id pub-id-type="doi">10.3897/zookeys.169.1827</pub-id></mixed-citation></tp:treatment-meta><tp:nomenclature><tp:taxon-name>
                        <tp:taxon-name-part taxon-name-part-type="genus">Nyctiophylax</tp:taxon-name-part>
                        (<tp:taxon-name-part taxon-name-part-type="subgenus">Nyctiophylax</tp:taxon-name-part>)
                        <tp:taxon-name-part taxon-name-part-type="species">senticosus</tp:taxon-name-part>
                    <object-id xmlns:xlink="http://www.w3.org/1999/xlink" xlink:type="simple">urn:lsid:zoobank.org:act:5840A196-3704-443F-BC23-8228D4140E25</object-id>
                    <object-id xmlns:xlink="http://www.w3.org/1999/xlink" xlink:type="simple">http://species-id.net/wiki/Nyctiophylax_senticosus</object-id>
                    </tp:taxon-name><tp:taxon-authority>Morse, Zhong &amp; Yang</tp:taxon-authority><tp:taxon-status xmlns:xlink="http://www.w3.org/1999/xlink" xlink:type="simple">sp. n.</tp:taxon-status><xref ref-type="fig" rid="F5">Fig. 5</xref><tp:nomenclature-citation-list><tp:nomenclature-citation><tp:taxon-name>Nyctiophylax (Nyctiophylax) senticosus</tp:taxon-name><comment><xref ref-type="bibr" rid="B7">Li 1998</xref>: 89–90, figs 4.1–4.3, 4.9–4.12, <italic>nomen nudum</italic>.</comment></tp:nomenclature-citation></tp:nomenclature-citation-list></tp:nomenclature><tp:treatment-sec sec-type="Type materials"><title>Type materials.</title><p>Holotype male, PRC, An-hui Province, Jin County, Song Village, Ding-xi Stream, 33 km E. of Jin County, <named-content xmlns:xlink="http://www.w3.org/1999/xlink" content-type="dwc:verbatimCoordinates" xlink:type="simple">30.70°N, 118.35°E</named-content>, 08-vi-1990, 120 m elevation, collected by JC Morse, Sun Chang-hai, Yang Lian-fang; deposited in NAU.</p></tp:treatment-sec><tp:treatment-sec sec-type="Paratypes"><title>Paratypes.</title><p>PRC, An-hui Province: same data as holotype, 4 males (NAU).</p><p>PRC, Guang-xi Province: Shang-si County, Na-lin Stream, tributary of Ming-jiang River, 2.0 km NW of main entrance to Mt. Shi-wan-da National Forest Park, <named-content xmlns:xlink="http://www.w3.org/1999/xlink" content-type="dwc:verbatimCoordinates" xlink:type="simple">21.9070°N, 107.8966°E</named-content>, 281 m elevation, 05-vi-2004, Coll. JC Morse, Sun Chang-hai, 3 males (NAU); Shang-si County, Na-lin Stream, tributary of Ming-jiang River, 2.2 km NW of main entrance to Mt. Shi-wan-da National Forest Park, <named-content xmlns:xlink="http://www.w3.org/1999/xlink" content-type="dwc:verbatimCoordinates" xlink:type="simple">21.9062°N, 107.8962°E</named-content>, 284 m elevation, 05-vi-2004, Coll. Zhou Xin, Karl M Kjer, 2 males (NAU); Shang-si County, Mt. Shi-wan-da National Forest Park, Shi-tou Stream, tributary of Ming-jiang River, 1.35 km SW of main entrance to Park, <named-content xmlns:xlink="http://www.w3.org/1999/xlink" content-type="dwc:verbatimCoordinates" xlink:type="simple">21.9022°N, 107.9046°E</named-content>, 300 m elevation, 05-vi-2004, Coll. Yang Lian-fang, CJ Geraci, 4 males (NAU); Xing-an County, Liu-dong Stream and Hua-jiang Stream confluence, ~1 km S of Hua-jiang town, <named-content xmlns:xlink="http://www.w3.org/1999/xlink" content-type="dwc:verbatimCoordinates" xlink:type="simple">25.7657°N, 110.4820°E</named-content>, 262 m elevation, 16-vi-2004, Coll. Yang Lian-fang, JC Morse, Sun Chang-hai, CJ Geraci, 4 males (NAU).</p></tp:treatment-sec><tp:treatment-sec sec-type="Diagnosis"><title>Diagnosis.</title><p>The male genitalia of <italic><tp:taxon-name>Nyctiophylax (Nyctiophylax) senticosus</tp:taxon-name></italic> are somewhat similar to those of <italic><tp:taxon-name>Nyctiophylax (Nyctiophylax) sinensis</tp:taxon-name></italic> Brauer, 1865 in the deeply inserted dorsal processes of the preanal appendages set under tergum VIII, but differ from those of <italic><tp:taxon-name>Nyctiophylax (Nyctiophylax) sinensis</tp:taxon-name></italic> by the inferior appendages with their acute apices strongly curved dorsad in the new species; they are almost straight in lateral view with the apices rounded in <italic><tp:taxon-name>Nyctiophylax sinensis</tp:taxon-name></italic>.</p><p>The male genitalia of <italic><tp:taxon-name>Nyctiophylax (Nyctiophylax) senticosus</tp:taxon-name></italic> are also very similar to those of <italic><tp:taxon-name>Nyctiophylax (Nyctiophylax) maath</tp:taxon-name></italic> (Malicky &amp; Chantaramongkol, 1993) in the following characters: 1) The preanal appendages have a ventral lobe; 2) the preanal appendages have their dorsal processes inserted under tergum VIII; and 3) the inferior appendages have basomesal processes. However, the differences between the 2 species are obvious. The apex of each inferior appendage of <italic><tp:taxon-name>Nyctiophylax maath</tp:taxon-name></italic> is straight, like that of <italic><tp:taxon-name>Nyctiophylax sinensis</tp:taxon-name></italic>, while it is up-curved in the new species. The basomesal processes of the inferior appendages in <italic><tp:taxon-name>Nyctiophylax maath</tp:taxon-name></italic> are hook-like, mostly exposed in ventral view, but in the new species club-like, densely covered with tiny teeth apically, and with only the apices exposed.</p></tp:treatment-sec><tp:treatment-sec sec-type="Description"><title>Description of adult male.</title><p>Head grayish brown with yellowish antennae, pronotum light brown, meso- and metanota brown, with thoracic legs yellowish, forewings light brown. Length of body with folded forewings: 4.5–4.8 mm (n=10).</p><!--PageBreak--><p>Male genitalia. Tergum IX parabolic in dorsal view (<xref ref-type="fig" rid="F5">Fig. 5C</xref>), membranous, almost transparent. In lateral view (<xref ref-type="fig" rid="F5">Fig. 5A</xref>), sternum IX obliquely protruded anterad subventrally, posterolateral margins vertical and sinuous, ventral surface horizontal and as long as anteroventral margins; in ventral view (<xref ref-type="fig" rid="F5">Fig. 5B</xref>), posterior and anterior margins each with wide, shallow excision. Tergum X semi-sclerotized, setose, deeply divided apicomesally (<xref ref-type="fig" rid="F5">Figs 5A, 5C</xref>).Preanal appendages slightly longer than tergum X, each with broad lobe along basal 2/3rds of ventral edge (<xref ref-type="fig" rid="F5">Fig. 5A</xref>), this lobe with setose basoventral apex directed ventromesad in ventral view (<xref ref-type="fig" rid="F5">Fig. 5B</xref>); dorsal processes of preanal appendages inserted deeply under tergum VIII, each consisting of broad basal plate with long, slender process coiled laterad, ventrad, and then caudad to acute, out-turned apex. Inferior appendages depressed (flattened dorsoventrally), about 1.5 times as long as sternum IX, each with acute apex curved dorsad; with short, club-like, basomesal projection hidden inside sternum IX, its apex densely covered with tiny teeth. Phallus with thick phallobase half as long as entire phallus; pair of parameres curved dorsad; phallicata membranous, enlarged to apex, with 2 spines among retracted membranes.</p><!--PageBreak--></tp:treatment-sec><tp:treatment-sec sec-type="Female and immature stages"><title>Female and immature stages.</title><p>Unknown.</p><fig id="F5" position="float" orientation="portrait"><label>Figure 5.</label><caption><p><italic><tp:taxon-name>Nyctiophylax (Nyctiophylax) senticosus</tp:taxon-name></italic> Morse, Zhong &amp; Yang, sp. n., male genitalia. <bold>5A</bold> left lateral view <bold>5B</bold> ventral view <bold>5C</bold> dorsal view. d.pro.pre.app. = dorsal process of a preanal appendage; inf.app. = inferior appendage; para. = paramere; pha. = phallus; pre.app. = preanal appendage; s.IX = sternum IX; t.IX = tergum IX; t.X = tergum X.</p></caption><graphic xmlns:xlink="http://www.w3.org/1999/xlink" xlink:href="ZooKeys-169-039-g005.jpg" position="float" orientation="portrait" xlink:type="simple"/></fig></tp:treatment-sec><tp:treatment-sec sec-type="Distribution"><title>Distribution.</title><p>Oriental Biogeograpic Region, China (An-hui, Guang-xi).</p></tp:treatment-sec><tp:treatment-sec sec-type="Etymology"><title>Etymology.</title><p><italic>Senticosus</italic>, Latin, „of many spines,“ referring to the spines of the phallus.</p></tp:treatment-sec><ref-list><ref id="B7"><mixed-citation xmlns:xlink="http://www.w3.org/1999/xlink" xlink:type="simple"><person-group><name name-style="western"><surname>Li</surname><given-names>Y</given-names></name></person-group> (<year>1998</year>)<source> A revision of Chinese Ecnomidae, Dipseudopsidae, Polycentropodidae and Psychomyiidae (Insecta: Trichoptera, Hydropsychoidea) and the biogeography of Chinese caddisflies.</source><publisher-name>PhD dissertation, Clemson University, Clemson, South Carolina</publisher-name>, <publisher-loc>USA</publisher-loc>, <lpage>560</lpage> pp.</mixed-citation></ref></ref-list></tp:taxon-treatment>
