# Supplementary material for: New species of Plectrocnemia and Nyctiophylax (Trichoptera, Polycentropodidae) from China
Source: Zookeys. 2012 Feb 10;(169):39–59. doi: 10.3897/zookeys.169.1827 (PMC3278814; doi:10.3897/zookeys.169.1827)
Supplement: XML Treatment for Nyctiophylax (Paranyctiophylax) gracilis [file zookeys.169.1827-treatment6.xml]

<!DOCTYPE tp:taxon-treatment
  PUBLIC "-//TaxonX//DTD Taxonomic Treatment Publishing DTD v0 20100105//EN" "tax-treatment-NSO.dtd">
<tp:taxon-treatment xmlns:tp="http://www.plazi.org/taxpub"><tp:treatment-meta><mixed-citation publication-type="journal"><person-group><name><surname>Morse</surname><given-names>John C.</given-names></name><name><surname>Zhong</surname><given-names>Hua</given-names></name><name><surname>Yang</surname><given-names>Lian-fang</given-names></name></person-group><article-title>New species of 
                    <italic>Plectrocnemia</italic> and 
                    <italic>Nyctiophylax</italic> (Trichoptera, Polycentropodidae) from China
                </article-title><source>Zookeys</source><day>10</day><month>2</month><year>2012</year><volume>2012</volume><issue>169</issue><fpage>39</fpage><lpage>59</lpage><pub-id pub-id-type="doi">10.3897/zookeys.169.1827</pub-id></mixed-citation></tp:treatment-meta><tp:nomenclature><tp:taxon-name>
                        <tp:taxon-name-part taxon-name-part-type="genus">Nyctiophylax</tp:taxon-name-part>
                        (<tp:taxon-name-part taxon-name-part-type="subgenus">Paranyctiophylax</tp:taxon-name-part>)
                        <tp:taxon-name-part taxon-name-part-type="species">gracilis</tp:taxon-name-part>
                    <object-id xmlns:xlink="http://www.w3.org/1999/xlink" xlink:type="simple">urn:lsid:zoobank.org:act:AD32B3CC-FE44-41F4-8DD5-4AB7D3B06785</object-id>
                    <object-id xmlns:xlink="http://www.w3.org/1999/xlink" xlink:type="simple">http://species-id.net/wiki/Nyctiophylax_gracilis</object-id>
                    </tp:taxon-name><tp:taxon-authority>Morse, Zhong &amp; Yang</tp:taxon-authority><tp:taxon-status xmlns:xlink="http://www.w3.org/1999/xlink" xlink:type="simple">sp. n.</tp:taxon-status><xref ref-type="fig" rid="F6">Fig. 6</xref><tp:nomenclature-citation-list><tp:nomenclature-citation><tp:taxon-name>Nyctiophylax (Paranyctiophylax) gracilis</tp:taxon-name><comment><xref ref-type="bibr" rid="B7">Li 1998</xref>: 92–93, figs 4.13–4.18, <italic>nomen nudum</italic>.</comment></tp:nomenclature-citation></tp:nomenclature-citation-list></tp:nomenclature><tp:treatment-sec sec-type="Type material"><title>Type material.</title><p>Holotype male, PRC, Jiang-xi Province, 38 km. from Cong-an City and 2 km from Jiang-xi Provincial border at 80-km marker, <named-content xmlns:xlink="http://www.w3.org/1999/xlink" content-type="dwc:verbatimCoordinates" xlink:type="simple">27.78°N, 118.03°E</named-content>, 550 m elevation, 26-v-1990, collected by Sun Chang-hai; deposited in NAU.</p></tp:treatment-sec><tp:treatment-sec sec-type="Paratypes"><title>Paratypes.</title><p>PRC, Jiang-xi Province: same data as holotype, 11 males (NAU); Mt. Jiu-lian National Nature Preserve, unnamed tributary 0.5 km from Xia-Gong-Tang Stream, <named-content xmlns:xlink="http://www.w3.org/1999/xlink" content-type="dwc:verbatimCoordinates" xlink:type="simple">24.5347°N, 114.4689°E</named-content>, 630 m elevation, 07-vi-2005, Coll. Zhou Xin, Sun Chang-hai, 5 males (NAU).</p><p>PRC, Zhe-jiang Province: Mt. Tian-mu, <named-content xmlns:xlink="http://www.w3.org/1999/xlink" content-type="dwc:verbatimCoordinates" xlink:type="simple">30.4°N, 119.5°E</named-content>, San-mu-ping, 780 m elevation, 26–29-vii-1998, black light, coll. Wu Hong, 8 males (NAU); San-mu-ping, 780 m elevation, 23-vi-1998, black light, coll. Zhao Ming-shui, 4 males (NAU); Kai-shan-lao-dian, 1090 m elevation, 14vii-1999, light, coll. Zhao Ming-shui, 2 males (NAU); San-mu-ping, 780 elevation, 15-ix-1998, coll. Zhao Ming-shui, 1 male (NAU); San-mu-ping, 780 m elevation, 01-vii-1998, coll. Wu Hong, 1 male (NAU); An-ji County, <named-content xmlns:xlink="http://www.w3.org/1999/xlink" content-type="dwc:verbatimCoordinates" xlink:type="simple">30.6345°N, 119.676°E</named-content>, Mt. Long-wang, 400 m elevation, 03-vi-1999, Coll. Du Yu-zhou, 2 males (NAU).</p><p>PRC, An-hui Province: Qi-men County, 50 m upstream of Shu-ang-he-kou, Tang-yun-li tributary, <named-content xmlns:xlink="http://www.w3.org/1999/xlink" content-type="dwc:verbatimCoordinates" xlink:type="simple">29.8°N, 117.7°E</named-content>, 530 m elevation, 30-v-2002, coll. Shan Lin-na, Hu Ben-jin, 2 males (NAU); Shu-ang-he-kou, Tao-yuan-li tributary, 29-ix-2003; coll. Shan Lin-na, Sun Chang-hai, 2 males (NAU); Shu-ang-he-kou, Tao-yuan-li tributary, 26-viii-2003, coll. Sun Chang-hai, Shan Lin-na, 17 males (NAU).</p><p>PRC, Guang-xi Province: Shang-si County, Mt. Shi-wan-da National Forest Park, 1st tributary of Shi-tou Stream, Zhu-jiang-yuan Waterfall, ~4 km SW of main entrance to Park, 485 m elevation, 06-vi-2004, Coll. Zhou Xin, Karl M Kjer, 1 male (NAU).</p><p>PRC, Si-chuan Province: Mei-gu County, Mei-gu Da-feng-ding National Nature Preserve, Shu-wo Village, Cha-cha-kou Stream, 9.0 km E of Long-wo, <named-content xmlns:xlink="http://www.w3.org/1999/xlink" content-type="dwc:verbatimCoordinates" xlink:type="simple">28.7608°N, 103.2535°E</named-content>, 1650 m elevation, 06-vii-2005, Coll. CJ Geraci, JC Morse, 4 males (NAU); Mei-gu County, Mei-gu Da-feng-ding National Nature Preserve, Shu-wo Village, Gong-fan-yi Stream, 9.5 km E of Long-wo, <named-content xmlns:xlink="http://www.w3.org/1999/xlink" content-type="dwc:verbatimCoordinates" xlink:type="simple">28.7605°N, 103.2581°E</named-content>, 1653 m elevation, 06-vii-2005, Coll. Zhou Xin, 3 males (NAU); Du-jiang-yan County, <!--PageBreak-->Qing-cheng Hou-shan Scenic Area, Tong-ling-gou Stream, 600 m upstream of Qing-quan-yuan Hotel, 8.7 km S main gate, <named-content xmlns:xlink="http://www.w3.org/1999/xlink" content-type="dwc:verbatimCoordinates" xlink:type="simple">30.9301°N, 103.4957°E</named-content>, 985 m elevation, 10-vii-2005, Coll. Sun Chang-hai, 1 male (NAU).</p></tp:treatment-sec><tp:treatment-sec sec-type="Diagnosis"><title>Diagnosis.</title><p>The male of this species is similar to that of <italic><tp:taxon-name>Nyctiophylax (Paranyctiophylax) sagax</tp:taxon-name></italic> Mey, 1995 in the thick base and slender finger-shaped distal part of each inferior appendage and in the shape of the preanal appendages. However, the 2 species differ in that the mesoventral process of each preanal appendage is evenly curved caudoventrad and blunt apically, and there is no internal spine at the apex of the phallus in the new species. In contrast, in <italic><tp:taxon-name>Nyctiophylax sagax</tp:taxon-name></italic>, the mesoventral process of each preanal appendage is curved ventrad at a right angle in the middle and acute apically, and there is a longitudinal row of internal spines at the apex of the phallus.</p></tp:treatment-sec><tp:treatment-sec sec-type="Description"><title>Description of adult male.</title><p>Head light brown with yellowish antennae, pronotum yellowish, meso- and metanota brown, with warts and thoracic legs yellowish, forewings light brown. Length of body with folded forewings: 5.5–7.0 mm. (n=10).</p><p>Male genitalia. Tergum IX ovate in lateral view (<xref ref-type="fig" rid="F6">Fig. 6A</xref>) and subquadrate in dorsal view (<xref ref-type="fig" rid="F6">Fig. 6C</xref>), completely membranous. In lateral view (<xref ref-type="fig" rid="F6">Fig. 6A</xref>), sternum IX (s.IX) quadrate, in ventral view (<xref ref-type="fig" rid="F6">Fig. 6B</xref>), posteromesal margin slightly concave, anteromesal margin with shallow, “V–shaped” excisionTergum X broad, widely divided apically, each process with small lobe apicoventrally, acute in lateral view and<!--PageBreak--> blunt in dorsal view. Preanal appendages rectangular in lateral view (<xref ref-type="fig" rid="F6">Fig. 6A</xref>), about 2 times as long as wide, each with broad incision apically; mesoventral processes evenly curved caudoventrad, broad at bases, each gradually reduced to a narrow, blunt apex; in ventral view (<xref ref-type="fig" rid="F6">Fig. 6B</xref>) apices extended mesad beneath phallus. Inferior appendages each with basoventral part much thicker than slender, digitate, incurved distal part; in ventral view (<xref ref-type="fig" rid="F6">Fig. 6B</xref>) basoventral parts each produced in subquadrate lobe with truncate apex. Phallus with phallobase broad and depressed, pair of slender parameres slightly longer than phallicata; phallicata slender, round at apex (<xref ref-type="fig" rid="F6">Figs 6B, 6A, 6C</xref>).</p></tp:treatment-sec><tp:treatment-sec sec-type="Female and immature stages"><title>Female and immature stages.</title><p>Unknown.</p><fig id="F6" position="float" orientation="portrait"><label>Figure 6.</label><caption><p><italic><tp:taxon-name>Nyctiophylax (Paranyctiophylax) gracilis</tp:taxon-name></italic> Morse, Zhong &amp; Yang, sp. n., male genitalia. <bold>6A</bold> left lateral view <bold>6B</bold> ventral view <bold>6C</bold> dorsal view. inf.app. = inferior appendage; m.v.pro.pre.app. = mesoventral process of a preanal appendage; para. = paramere; pha. = phallus; pre.app. = preanal appendage; s.IX = sternum IX; t.IX = tergum IX; t.X = tergum X.</p></caption><graphic xmlns:xlink="http://www.w3.org/1999/xlink" xlink:href="ZooKeys-169-039-g006.jpg" position="float" orientation="portrait" xlink:type="simple"/></fig></tp:treatment-sec><tp:treatment-sec sec-type="Distribution"><title>Distribution.</title><p>Oriental Biogeographic Region, China (Jiang-xi, Zhe-jiang, An-hui, Si-chuan).</p></tp:treatment-sec><tp:treatment-sec sec-type="Etymology"><title>Etymology.</title><p><italic>Gracilis</italic>, Greek adjective, „slender,“ referring to the slender distal part of each inferior appendage.</p></tp:treatment-sec><ref-list><ref id="B7"><mixed-citation xmlns:xlink="http://www.w3.org/1999/xlink" xlink:type="simple"><person-group><name name-style="western"><surname>Li</surname><given-names>Y</given-names></name></person-group> (<year>1998</year>)<source> A revision of Chinese Ecnomidae, Dipseudopsidae, Polycentropodidae and Psychomyiidae (Insecta: Trichoptera, Hydropsychoidea) and the biogeography of Chinese caddisflies.</source><publisher-name>PhD dissertation, Clemson University, Clemson, South Carolina</publisher-name>, <publisher-loc>USA</publisher-loc>, <lpage>560</lpage> pp.</mixed-citation></ref></ref-list></tp:taxon-treatment>
