# Supplementary material for: New species of Plectrocnemia and Nyctiophylax (Trichoptera, Polycentropodidae) from China
Source: Zookeys. 2012 Feb 10;(169):39–59. doi: 10.3897/zookeys.169.1827 (PMC3278814; doi:10.3897/zookeys.169.1827)
Supplement: XML Treatment for Nyctiophylax (Paranyctiophylax) pungens [file zookeys.169.1827-treatment7.xml]

<!DOCTYPE tp:taxon-treatment
  PUBLIC "-//TaxonX//DTD Taxonomic Treatment Publishing DTD v0 20100105//EN" "tax-treatment-NSO.dtd">
<tp:taxon-treatment xmlns:tp="http://www.plazi.org/taxpub"><tp:treatment-meta><mixed-citation publication-type="journal"><person-group><name><surname>Morse</surname><given-names>John C.</given-names></name><name><surname>Zhong</surname><given-names>Hua</given-names></name><name><surname>Yang</surname><given-names>Lian-fang</given-names></name></person-group><article-title>New species of 
                    <italic>Plectrocnemia</italic> and 
                    <italic>Nyctiophylax</italic> (Trichoptera, Polycentropodidae) from China
                </article-title><source>Zookeys</source><day>10</day><month>2</month><year>2012</year><volume>2012</volume><issue>169</issue><fpage>39</fpage><lpage>59</lpage><pub-id pub-id-type="doi">10.3897/zookeys.169.1827</pub-id></mixed-citation></tp:treatment-meta><tp:nomenclature><tp:taxon-name>
                        <tp:taxon-name-part taxon-name-part-type="genus">Nyctiophylax</tp:taxon-name-part>
                        (<tp:taxon-name-part taxon-name-part-type="subgenus">Paranyctiophylax</tp:taxon-name-part>)
                        <tp:taxon-name-part taxon-name-part-type="species">pungens</tp:taxon-name-part>
                    <object-id xmlns:xlink="http://www.w3.org/1999/xlink" xlink:type="simple">urn:lsid:zoobank.org:act:D6571186-7FBE-420E-BB82-FA638FD302D1</object-id>
                    <object-id xmlns:xlink="http://www.w3.org/1999/xlink" xlink:type="simple">http://species-id.net/wiki/Nyctiophylax_pungens</object-id>
                    </tp:taxon-name><tp:taxon-authority>Morse, Zhong &amp; Yang</tp:taxon-authority><tp:taxon-status xmlns:xlink="http://www.w3.org/1999/xlink" xlink:type="simple">sp. n.</tp:taxon-status><xref ref-type="fig" rid="F7">Fig. 7</xref><tp:nomenclature-citation-list><tp:nomenclature-citation><tp:taxon-name>Nyctiophylax (Paranyctiophylax) pungens</tp:taxon-name><comment><xref ref-type="bibr" rid="B7">Li 1998</xref>: 93–94, figs 4.19–4.21, <italic>nomen nudum</italic>.</comment></tp:nomenclature-citation></tp:nomenclature-citation-list></tp:nomenclature><tp:treatment-sec sec-type="Type material"><title>Type material.</title><p>Holotype male, PRC, An-hui Province, Jin County, Song Village, Ding-xi Stream, 33 km E of Jin County, 08-vi-1990, 120 m elevation, coll. JC Morse, Sun Chang-hai, and Yang Lian-fang, deposited in NAU.</p></tp:treatment-sec><tp:treatment-sec sec-type="Paratypes"><title>Paratypes.</title><p>PRC, An-hui Province, 3 males, same data as holotype (NAU); 20 males, Qi-men County, <named-content xmlns:xlink="http://www.w3.org/1999/xlink" content-type="dwc:verbatimCoordinates" xlink:type="simple">29.8°N, 117.7°E</named-content>, Peng-long Township, Yang Village, provincial highway at 122 km marker, 249 m elevation, 04-vi-2003, Shan Lin-na, Lu Shuang (NAU); 5 males, Peng-long Township, Yang Village, provincial highway at 122 km marker, 29-v-2002, coll. Shan Lin-na, Hu Ben-jin (NAU); 1 male, Peng-long Township, Yang Village provincial highway at 122 km marker, 25-viii-2002, coll. Hu Ben-jin and Lu Shuang (NAU).</p><p>PRC, Jiang-xi Province: 1 male, Mt. Wu-yi National Nature Preserve, Li-tou-jian Stream, 100 m upstream of protected area marker, <named-content xmlns:xlink="http://www.w3.org/1999/xlink" content-type="dwc:verbatimCoordinates" xlink:type="simple">27.9862°N, 117.8561°E</named-content>, 342 m elevation, 05-vi-2005, Coll. Yang Lian-fang, CJ Geraci (NAU); 1 male, Mt. Wu-yi National Nature Preserve, Li-tou-jian Stream, 500–900 m upstream of protected area marker, <named-content xmlns:xlink="http://www.w3.org/1999/xlink" content-type="dwc:verbatimCoordinates" xlink:type="simple">27.9803°N, 117.8619°E</named-content>, 375–404 m elevation, 05-vi-2005, Coll. Sun Chang-hai,, Zhou Chang-fa, Zhou Xin (NAU); 1 male, Mt. Wu-yi National Nature Preserve, Lei- gu-ling Stream, <named-content xmlns:xlink="http://www.w3.org/1999/xlink" content-type="dwc:verbatimCoordinates" xlink:type="simple">27.9914°N, 117.8911°E</named-content>, 424 m elevation, 04-vi-2005, Coll. Yang Lian-fang, CJ Geraci (NAU); 12 males, Mt. Wu-yi National Nature Preserve, Lei-gu-ling Stream, <named-content xmlns:xlink="http://www.w3.org/1999/xlink" content-type="dwc:verbatimCoordinates" xlink:type="simple">28.0045°N, 117.8814°E</named-content>, 344 m elevation, 04-vi-2005, Coll. <!--PageBreak-->Zhou Xin, Zhou Chang-fa (NAU); 3 males, Mt. Wu-yi National Nature Preserve, Lei-gu-ling Stream, 04-vi-2005, Coll. Sun Chang-hai (NAU).</p></tp:treatment-sec><tp:treatment-sec sec-type="Diagnosis"><title>Diagnosis.</title><p>The genitalia of this species are very similar to those of <italic><tp:taxon-name>Nyctiophylax (Paranyctiophylax) nahum</tp:taxon-name></italic> (Malicky &amp; Chantaramongkol, 1993) in the long basoventral process of each inferior appendage and in the long slender dorsal process of each preanal appendage. However, in the new species the dorsal process of each preanal appendage is long and stout, curved caudolaterad in dorsal view, but straight and much more slender in <italic><tp:taxon-name>Nyctiophylax nahum</tp:taxon-name></italic>; and the basoventral process of each inferior appendage forms a 45-degree angle with the main body of the appendage in lateral view in the new species, but an angle of about 90 degrees in <italic><tp:taxon-name>Nyctiophylax nahum</tp:taxon-name></italic>. The shape of the mesoventral process of each preanal appendage is somewhat similar to that of <italic><tp:taxon-name>Nyctiophylax (Paranyctiophylax) devanampriya</tp:taxon-name></italic> (Schmid, 1958), but in that species the basoventral process of each inferior appendage is much shorter than that of the new species, which is about 1/3rd as long as the main body of the appendage.</p></tp:treatment-sec><tp:treatment-sec sec-type="Description"><title>Description of adult male.</title><p>Head grayish brown with yellowish antennae, pronotum light gray, meso- and metanota brown dorsally, yellowish lateroventrally with concolorous thoracic legs, forewings light brown. Length of body with folded forewings: 4.3–5.5 mm (n=15).</p><!--PageBreak--><p>Male genitalia. Tergum IX short, membranous, broadly rounded apically in dorsal view (<xref ref-type="fig" rid="F7">Fig. 7C</xref>). Sternum IX relatively large, in lateral view (<xref ref-type="fig" rid="F7">Fig. 7A</xref>) subtriangular, with short posterodorsal margins 1/3rd as long as ventral surface, anterolateral margins oblique and convex, especially subventrally, posterolateral margins nearly straight, vertical; in ventral view (<xref ref-type="fig" rid="F7">Fig. 7B</xref>), posteromesal margin broadly and shallowly excised, anteromesal margin with short V-shaped excision. Tergum X fused laterally to tergum IX, represented as 2 small setose lateral lobes. Without obvious intermediate appendages. Preanal appendages slender, straight in lateral view (<xref ref-type="fig" rid="F7">Fig. 7A</xref>), curved slightly caudad in dorsal view (<xref ref-type="fig" rid="F7">Fig. 7C</xref>); each with long dorsal process curved caudolaterad, acute apically; its mesoventral process broad at basal 2/3rds, with acute apex hooked slightly ventrad and mesad beneath phallus. Inferior appendages each with acute posterior basoventral process half as long as main body of appendage; main body of appendage slender, setose, and acute apically. Phallus with phallobase sclerotized, broader apically, with pair of short sclerites dorsally, phallicata membranous, without internal spines.</p></tp:treatment-sec><tp:treatment-sec sec-type="Female and immature stages"><title>Female and immature stages.</title><p>Unknown.</p><fig id="F7" position="float" orientation="portrait"><label>Figure 7.</label><caption><p><italic><tp:taxon-name>Nyctiophylax (Paranyctiophylax) pungens</tp:taxon-name></italic> Morse, Zhong &amp; Yang, sp. n., male genitalia. <bold>7A</bold> left lateral view <bold>7B</bold> ventral view <bold>7C</bold> dorsal view. d.pro.pre.app. = dorsal process of a preanal appendage; inf.app. = inferior appendage; m.v.pro.pre.app. = mesoventral process of a preanal appendage; pha. = phallus; pre.app. = preanal appendage; s.IX = sternum IX; t.IX = tergum IX; t.X = tergum X.</p></caption><graphic xmlns:xlink="http://www.w3.org/1999/xlink" xlink:href="ZooKeys-169-039-g007.jpg" position="float" orientation="portrait" xlink:type="simple"/></fig></tp:treatment-sec><tp:treatment-sec sec-type="Distribution"><title>Distribution.</title><p>Oriental Biogeographic Region, China (An-hui, Jiang-xi).</p></tp:treatment-sec><tp:treatment-sec sec-type="Etymology"><title>Etymology.</title><p><italic>Pungens</italic>, Latin adjective, „acute,“ referring to the acute, posterior basoventral process of each inferior appendage.</p></tp:treatment-sec><ref-list><ref id="B7"><mixed-citation xmlns:xlink="http://www.w3.org/1999/xlink" xlink:type="simple"><person-group><name name-style="western"><surname>Li</surname><given-names>Y</given-names></name></person-group> (<year>1998</year>)<source> A revision of Chinese Ecnomidae, Dipseudopsidae, Polycentropodidae and Psychomyiidae (Insecta: Trichoptera, Hydropsychoidea) and the biogeography of Chinese caddisflies.</source><publisher-name>PhD dissertation, Clemson University, Clemson, South Carolina</publisher-name>, <publisher-loc>USA</publisher-loc>, <lpage>560</lpage> pp.</mixed-citation></ref></ref-list></tp:taxon-treatment>
