# Supplementary material for: New species of Plectrocnemia and Nyctiophylax (Trichoptera, Polycentropodidae) from China
Source: Zookeys. 2012 Feb 10;(169):39–59. doi: 10.3897/zookeys.169.1827 (PMC3278814; doi:10.3897/zookeys.169.1827)
Supplement: XML Treatment for Nyctiophylax (Paranyctiophylax) auriculatus [file zookeys.169.1827-treatment8.xml]

<!DOCTYPE tp:taxon-treatment
  PUBLIC "-//TaxonX//DTD Taxonomic Treatment Publishing DTD v0 20100105//EN" "tax-treatment-NSO.dtd">
<tp:taxon-treatment xmlns:tp="http://www.plazi.org/taxpub"><tp:treatment-meta><mixed-citation publication-type="journal"><person-group><name><surname>Morse</surname><given-names>John C.</given-names></name><name><surname>Zhong</surname><given-names>Hua</given-names></name><name><surname>Yang</surname><given-names>Lian-fang</given-names></name></person-group><article-title>New species of 
                    <italic>Plectrocnemia</italic> and 
                    <italic>Nyctiophylax</italic> (Trichoptera, Polycentropodidae) from China
                </article-title><source>Zookeys</source><day>10</day><month>2</month><year>2012</year><volume>2012</volume><issue>169</issue><fpage>39</fpage><lpage>59</lpage><pub-id pub-id-type="doi">10.3897/zookeys.169.1827</pub-id></mixed-citation></tp:treatment-meta><tp:nomenclature><tp:taxon-name>
                        <tp:taxon-name-part taxon-name-part-type="genus">Nyctiophylax</tp:taxon-name-part>
                        (<tp:taxon-name-part taxon-name-part-type="subgenus">Paranyctiophylax</tp:taxon-name-part>)
                        <tp:taxon-name-part taxon-name-part-type="species">auriculatus</tp:taxon-name-part>
                    <object-id xmlns:xlink="http://www.w3.org/1999/xlink" xlink:type="simple">urn:lsid:zoobank.org:act:5B0B4469-C51F-46C3-B286-7AE27A5244E9</object-id>
                    <object-id xmlns:xlink="http://www.w3.org/1999/xlink" xlink:type="simple">http://species-id.net/wiki/Nyctiophylax_auriculatus</object-id>
                    </tp:taxon-name><tp:taxon-authority>Morse, Zhong &amp; Yang</tp:taxon-authority><tp:taxon-status xmlns:xlink="http://www.w3.org/1999/xlink" xlink:type="simple">sp. n.</tp:taxon-status><xref ref-type="fig" rid="F8">Fig. 8</xref><tp:nomenclature-citation-list><tp:nomenclature-citation><tp:taxon-name>Nyctiophylax (Paranyctiophylax) auriculatus</tp:taxon-name><comment><xref ref-type="bibr" rid="B7">Li 1998</xref>: 94–96, figs 4.22–4.24, <italic>nomen nudum</italic>.</comment></tp:nomenclature-citation></tp:nomenclature-citation-list></tp:nomenclature><tp:treatment-sec sec-type="Type material"><title>Type material.</title><p>Holotype male, PRC, Jiang-xi Province, Wu-yuan County, Qin-hua River, 57 km N of Wu-yuan, <named-content xmlns:xlink="http://www.w3.org/1999/xlink" content-type="dwc:verbatimCoordinates" xlink:type="simple">29.15°N, 117.53°E</named-content>, 25-v-1990, 250 m elevation, collected by JC Morse, Yang Lian-fang, and Sun Chang-fai, deposited in NAU.</p></tp:treatment-sec><tp:treatment-sec sec-type="Paratype"><title>Paratype.</title><p>PRC, Guang-dong Province: Bo-luo County, Mt. Luo-fu, unnamed stream, 400 m on trail to Shan-bei-shui, trailhead 3.2 km W of ridge of Mt. Cha, <named-content xmlns:xlink="http://www.w3.org/1999/xlink" content-type="dwc:verbatimCoordinates" xlink:type="simple">23.3190°N, 114.0115°E</named-content>, 290 m elevation, 01-vi-2004, Coll. JC Morse, Zhou Xin, CJ Geraci, 1 male (NAU).</p></tp:treatment-sec><tp:treatment-sec sec-type="Diagnosis"><title>Diagnosis.</title><p>The genitalia of the new species are similar to those of <italic><tp:taxon-name>Nyctiophylax (Paranyctiophylax) hjangsanchonus</tp:taxon-name></italic> (Botosaneanu, 1970) and <italic><tp:taxon-name>Nyctiophylax (Paranyctiophylax) cascadensis</tp:taxon-name></italic> (Malicky, 1995) in the short and broad preanal appendages and in the pair of long and slender phallic parameres. However, in lateral view, where the preanal appendages are semicircular in <italic><tp:taxon-name>Nyctiophylax hiangsuchonus</tp:taxon-name></italic> and triangular in <italic><tp:taxon-name>Nyctiophylax cascadensis</tp:taxon-name></italic>, they are somewhat quadrate in the new species. Also, the inferior appendages each have a mesal process in <italic><tp:taxon-name>Nyctiophylax hiangsuchonus</tp:taxon-name></italic>, a ventral process in <italic><tp:taxon-name>Nyctiophylax cascadensis</tp:taxon-name></italic>, and no conspicuous process in the new species.</p></tp:treatment-sec><tp:treatment-sec sec-type="Description"><title>Description of adult male.</title><p>Head and thorax light yellowish brown with yellowish antennae, pronotum light brown, meso- and metanota yellowsh-brown dorsally, pale yellowish lateroventrally with concolorous thoracic legs, forewings light brown. Length of body with folded forewings: 5.6–5.8 mm (n=2).</p><p>Male genitalia. Tergum IX membranous, short, trapezoid in dorsal view (<xref ref-type="fig" rid="F8">Fig. 8C</xref>), with shallow incision on posterior margin. In lateral view (<xref ref-type="fig" rid="F8">Fig. 8A</xref>), sternum IX tall, subquadrangular, with anterolateral margins convex, dorsal margins short and round, posterolateral margins almost straight and vertical, ventral surface about twice as long as dorsal margin; in ventral view (<xref ref-type="fig" rid="F8">Fig. 8B</xref>), posterior margin nearly straight, anteromesal margin with broad and shallow excision. Tergum X lightly sclerotized, deeply divided apicomesally into 2 broad lobes in dorsal view (<xref ref-type="fig" rid="F8">Fig. 8C</xref>). Without obvious intermediate appendages. Preanal appendages shorter than tergum X, almost square in lateral view (<xref ref-type="fig" rid="F8">Fig. 8A</xref>), obliquely truncate; with long, stout mesoventral process (m.v.pro.pre.app.) tapering gradually to acute apex directed caudoventrad. Inferior appendages each with basal 2/3rds much broader than apical 1/3rd; basoventral process not visible in lateral view; distal 1/3rd narrower and curved mesad with obtuse apex in ventral and lateral views (<xref ref-type="fig" rid="F8">Figs 8B, 8A</xref>). Phallus with sclerotized phallobase twice as long as phallicata, curved ventrad and tapering anteriorly and with pair of short blunt lobes<!--PageBreak--> posteroventrally; parameres (para.) longer than phallus, arising at ventral, anterior end of phallobase; phallicata membranous dorsally, without internal spines.</p></tp:treatment-sec><tp:treatment-sec sec-type="Female and immature stages"><title>Female and immature stages.</title><p>Unknown.</p><fig id="F8" position="float" orientation="portrait"><label>Figure 8.</label><caption><p><italic><tp:taxon-name>Nyctiophylax (Paranyctiophylax) auriculatus</tp:taxon-name></italic> Li &amp; Yang, sp. n., male genitalia. <bold>8A</bold> left lateral view <bold>8B</bold> ventral view <bold>8C</bold> dorsal view. inf.app. = inferior appendage; m.v.pro.pre.app. = mesoventral process of a preanal appendage; para. = paramere; pha. = phallus; pre.app. = preanal appendage; s.IX = sternum IX; t.IX = tergum IX; t.X = tergum X.</p></caption><graphic xmlns:xlink="http://www.w3.org/1999/xlink" xlink:href="ZooKeys-169-039-g008.jpg" position="float" orientation="portrait" xlink:type="simple"/></fig></tp:treatment-sec><tp:treatment-sec sec-type="Distribution"><title>Distribution.</title><p>Oriental Biogeographic Region, China (Jiang-xi, Guang-dong).</p></tp:treatment-sec><tp:treatment-sec sec-type="Etymology"><title>Etymology.</title><p><italic>Auriculatus</italic>, Latin adjective, “ear-like,” referring to the shape of the preanal appendages in lateral view.</p></tp:treatment-sec><ref-list><ref id="B7"><mixed-citation xmlns:xlink="http://www.w3.org/1999/xlink" xlink:type="simple"><person-group><name name-style="western"><surname>Li</surname><given-names>Y</given-names></name></person-group> (<year>1998</year>)<source> A revision of Chinese Ecnomidae, Dipseudopsidae, Polycentropodidae and Psychomyiidae (Insecta: Trichoptera, Hydropsychoidea) and the biogeography of Chinese caddisflies.</source><publisher-name>PhD dissertation, Clemson University, Clemson, South Carolina</publisher-name>, <publisher-loc>USA</publisher-loc>, <lpage>560</lpage> pp.</mixed-citation></ref></ref-list></tp:taxon-treatment>
